# Supplementary material for: Phenotypic and genomic insights into alfalfa diversity: Identifying critical loci for enhanced resilience
Source: Plant Genome. 2025 Nov 19;18(4):e70155. doi: 10.1002/tpg2.70155 (PMC12631055; doi:10.1002/tpg2.70155)
Supplement: Supplementary file 1 — Table S1. Composition and geographic origin of the Medicago sativa L. diversity panel. [file TPG2-18-e70155-s004.xlsx]

## Sheet: TableS1_PlantMaterial
Table S1. Composition and geographic origin of the Medicago sativa L. diversity panel
ID	Accession name	Provenance Country	Sample Status	Supplier
EUC_MS_001	Sanditi	FRA	500	Barenbrug
EUC_MS_002	Mezzo	FRA	500	DLF
EUC_MS_003	Dorine	FRA	500	Barenbrug
EUC_MS_004	BANAT VS	SRB	500	IFVCNS
EUC_MS_005	Galaxie	FRA	500	GIE GRASS
EUC_MS_006	MILKY MAX	FRA	500	GIE GRASS
EUC_MS_007	Etincelle	FRA	500	RAGT2n
EUC_MS_008	SW Nexus	SWE	500	Lantmännen ek För
EUC_MS_009	Luzelle	FRA	500	INRAE
EUC_MS_010	Timbale	FRA	500	GIE GRASS
EUC_MS_011	Luisante	FRA	500	INRAE
EUC_MS_012	Holyna	CZE	500	ART
EUC_MS_013	K-22	SRB	500	IKBKS
EUC_MS_014	K-28	SRB	500	IKBKS
EUC_MS_016	Creno	DNK	500	DLF
EUC_MS_017	Tereza	CZE	500	ART
EUC_MS_018	Niva	CZE	500	ART
EUC_MS_019	Artemis	FRA	500	Barenbrug
EUC_MS_020	Flamande	FRA	300	INRAE
EUC_MS_021	Lukal	FRA	500	INRAE
EUC_MS_022	Ludelis	FRA	500	INRAE
EUC_MS_023	Magali	FRA	500	INRAE
EUC_MS_024	Coussouls	FRA	500	INRAE
EUC_MS_025	Meldor	FRA	500	INRAE
EUC_MS_026	Janine	FRA	500	INRAE
EUC_MS_027	Lutèce	FRA	500	INRAE
EUC_MS_028	Luxor	FRA	500	INRAE
EUC_MS_029	Medalfa	FRA	500	INRAE
EUC_MS_030	Mireille	FRA	500	INRAE
EUC_MS_031	Luciole	FRA	500	INRAE
EUC_MS_032	Du Puits	FRA	500	INRAE
EUC_MS_033	Ludigo	FRA	500	INRAE
EUC_MS_034	Constans+	FRA	400	INRAE
EUC_MS_035	Constans-	FRA	400	INRAE
EUC_MS_036	Marais de Challans	FRA	300	INRAE
EUC_MS_037	Marais de Luçon	FRA	300	INRAE
EUC_MS_038	Poitou	FRA	300	INRAE
EUC_MS_039	Poitou Mirebeau	FRA	300	INRAE
EUC_MS_040	Provence	FRA	300	INRAE
EUC_MS_041	Boyarville	FRA	300	INRAE
EUC_MS_042	Verdor	FRA	500	Barenbrug
EUC_MS_043	Bardine	FRA	500	Barenbrug
EUC_MS_044	Barnard	FRA	500	Barenbrug
EUC_MS_045	Everest	FRA	500	Barenbrug
EUC_MS_046	Soraya	FRA	500	Barenbrug
EUC_MS_047	Volga	FRA	500	Barenbrug
EUC_MS_048	Alexis	FRA	500	Barenbrug
EUC_MS_049	Alize	FRA	500	Barenbrug
EUC_MS_050	Beauvoisin	FRA	300	Barenbrug
EUC_MS_051	Sitel	FRA	500	Barenbrug
EUC_MS_052	Barmed	FRA	500	Barenbrug
EUC_MS_053	Ecotype lautrec	FRA	300	Barenbrug
EUC_MS_054	Barfleur	FRA	500	Barenbrug
EUC_MS_055	Barallix	FRA	500	Barenbrug
EUC_MS_056	Aveyron2011	FRA	300	Barenbrug
EUC_MS_057	Barlydia	FRA	500	Barenbrug
EUC_MS_058	Fado	FRA	500	DLF
EUC_MS_059	Concerto	FRA	500	DLF
EUC_MS_060	Fanfare	FRA	500	DLF
EUC_MS_061	Arpège	FRA	500	DLF
EUC_MS_062	Daphne	FRA	500	DLF
EUC_MS_063	Europe	FRA	500	DLF
EUC_MS_064	Gavotte	FRA	500	DLF
EUC_MS_065	Neptune	FRA	500	DLF
EUC_MS_066	Salsa	FRA	500	DLF
EUC_MS_067	Sibemol	FRA	500	DLF
EUC_MS_068	Symphonie	FRA	500	DLF
EUC_MS_069	Zenith	FRA	500	DLF
EUC_MS_070	FD1 White flower	FRA	400	DLF
EUC_MS_071	FD2 Dark flower	FRA	400	DLF
EUC_MS_072	Harpe	FRA	500	GIE GRASS
EUC_MS_073	Diane	FRA	500	GIE GRASS
EUC_MS_074	Exquise	FRA	500	GIE GRASS
EUC_MS_075	Asmara	FRA	500	GIE GRASS
EUC_MS_076	Felicia	FRA	500	GIE GRASS
EUC_MS_077	Idylle	FRA	500	GIE GRASS
EUC_MS_078	Rachel	FRA	500	GIE GRASS
EUC_MS_079	Nectarine	FRA	500	GIE GRASS
EUC_MS_080	Riana	FRA	500	GIE GRASS
EUC_MS_081	Nutrix	FRA	500	GIE GRASS
EUC_MS_082	Milky blue	FRA	500	GIE GRASS
EUC_MS_083	Occitane	FRA	500	GIE GRASS
EUC_MS_084	Tequilla	FRA	500	GIE GRASS
EUC_MS_085	Excelle	FRA	500	GIE GRASS
EUC_MS_086	L2946	FRA	400	GIE GRASS
EUC_MS_087	L3074	FRA	400	GIE GRASS
EUC_MS_088	L2796	FRA	400	GIE GRASS
EUC_MS_089	L4158	FRA	400	GIE GRASS
EUC_MS_090	Aliso	FRA	500	GIE GRASS
EUC_MS_091	Kali	FRA	500	GIE GRASS
EUC_MS_092	Babelle	FRA	500	RAGT2n
EUC_MS_093	Belfeuil	FRA	500	RAGT2n
EUC_MS_094	Canelle	FRA	500	RAGT2n
EUC_MS_095	Milfeuil	FRA	500	RAGT2n
EUC_MS_096	Prunelle	FRA	500	RAGT2n
EUC_MS_097	RGT Fidelle	FRA	500	RAGT2n
EUC_MS_098	Vermont	FRA	500	RAGT2n
EUC_MS_099	Orca	FRA	500	Semences de France
EUC_MS_100	Ileana	ROU	500	INCDA Fundulea
EUC_MS_101	Pompilia	ROU	500	INCDA Fundulea
EUC_MS_102	Daniela	ROU	500	INCDA Fundulea
EUC_MS_103	Catinca	ROU	500	INCDA Fundulea
EUC_MS_104	Cezara	ROU	500	INCDA Fundulea
EUC_MS_105	Mihaela	ROU	500	INCDA Fundulea
EUC_MS_106	Liliana	ROU	500	INCDA Fundulea
EUC_MS_107	Teodora	ROU	500	INCDA Fundulea
EUC_MS_108	Anna	HUN	500	DLF
EUC_MS_109	Viktoria	HUN	500	DLF
EUC_MS_110	Lilly	HUN	500	DLF
EUC_MS_111	Szarvasi Kinga	HUN	500	DLF
EUC_MS_112	Vega	HUN	500	DLF
EUC_MS_113	Jarka	CZE	500	ART
EUC_MS_114	Jitka	CZE	500	ART
EUC_MS_115	Magda	CZE	500	ART
EUC_MS_116	Morava	CZE	500	ART
EUC_MS_117	Öki-I	HUN	500	INRAE
EUC_MS_118	Oslava	CZE	500	ART
EUC_MS_119	Palava	CZE	500	ART
EUC_MS_120	Vlasta	CZE	500	ART
EUC_MS_121	Zuzana	CZE	500	ART
EUC_MS_122	Kamila	CZE	500	ART
EUC_MS_123	Litava	CZE	500	ART
EUC_MS_124	Vali	SVK	500	IKBKS
EUC_MS_125	Lucia	SVK	500	IKBKS
EUC_MS_126	Synliza	SVK	500	IKBKS
EUC_MS_127	Vanda	SVK	500	IKBKS
EUC_MS_128	MS-3/31	SRB	400	IKBKS
EUC_MS_129	MS-3/62	SRB	400	IKBKS
EUC_MS_130	MS-3/16	SRB	400	IKBKS
EUC_MS_131	Lu-323L	SRB	400	IKBKS
EUC_MS_132	MS-5/9	SRB	400	IKBKS
EUC_MS_133	Lu-928	SRB	400	IKBKS
EUC_MS_134	K-42	SRB	400	IKBKS
EUC_MS_135	MS-5/64	SRB	400	IKBKS
EUC_MS_136	NS Jelena	SRB	500	IFVCNS
EUC_MS_137	Nera	SRB	500	IFVCNS
EUC_MS_138	NS Alfa	SRB	500	IFVCNS
EUC_MS_139	NS Mediana ZMS V	SRB	500	IFVCNS
EUC_MS_140	PH1	SRB	400	IFVCNS
EUC_MS_141	PH2	SRB	400	IFVCNS
EUC_MS_142	F2	SRB	400	IFVCNS
EUC_MS_143	F3	SRB	400	IFVCNS
EUC_MS_144	Banat 46	SRB	400	IFVCNS
EUC_MS_145	HS Pecy 13/13	SRB	400	IFVCNS
EUC_MS_146	HS RSI 20 13/13	SRB	400	IFVCNS
EUC_MS_147	Pop 35/3	SRB	400	IFVCNS
EUC_MS_148	Pop 7 Arabita	SRB	400	IFVCNS
EUC_MS_149	Jelena svarc	SRB	400	IFVCNS
EUC_MS_150	Bulldog 805	USA	500	IFVCNS
EUC_MS_151	Bulldog 505	USA	500	IFVCNS
EUC_MS_152	Alfagraze	USA	500	IFVCNS
EUC_MS_153	Amerigraze 702	USA	500	IFVCNS
EUC_MS_154	Roxana	ROU	500	IFVCNS
EUC_MS_155	Sandra	ROU	500	IFVCNS
EUC_MS_156	Madalina	ROU	500	IFVCNS
EUC_MS_157	Danka	SRB	500	IFVCNS
EUC_MS_158	Pop 25 US	SRB	400	IFVCNS
EUC_MS_159	Pop 27 US	SRB	400	IFVCNS
EUC_MS_160	Pop 30 US	SRB	400	IFVCNS
EUC_MS_161	Nijagara AI+	SRB	400	IFVCNS
EUC_MS_162	Biomass 08/09	SRB	400	IFVCNS
EUC_MS_163	Baghadadi	IRN	400	IFVCNS
EUC_MS_164	HS Nera	SRB	400	IFVCNS
EUC_MS_165	HS Nijagara	SRB	400	IFVCNS
EUC_MS_166	NS Medija	SRB	500	IFVCNS
EUC_MS_167	NS Diva	SRB	500	IFVCNS
EUC_MS_168	UASRB	SRB	400	IFVCNS
EUC_MS_169	Pop UA	SRB	400	IFVCNS
EUC_MS_170	NS Gora	SRB	500	IFVCNS
EUC_MS_171	HS Pecy 08/08	SRB	400	IFVCNS
EUC_MS_172	Novosadanka H11	SRB	500	IFVCNS
EUC_MS_173	Rasinka	SRB	500	IFVCNS
EUC_MS_174	4 SYN (1)	SRB	400	IFVCNS
EUC_MS_175	Kasni 08/08	SRB	400	IFVCNS
EUC_MS_176	HS Hyliki 08/08	SRB	400	IFVCNS
EUC_MS_177	HS Bulldog 505	SRB	400	IFVCNS
EUC_MS_178	HS Bulldog 805	SRB	400	IFVCNS
EUC_MS_179	N20 HS	SRB	400	IFVCNS
EUC_MS_180	N21 HS	SRB	400	IFVCNS
EUC_MS_181	N22 HS	SRB	400	IFVCNS
EUC_MS_182	N23 HS	SRB	400	IFVCNS
EUC_MS_183	SW LU2168	SWE	400	Lantmännen ek För
EUC_MS_184	SW LU2189	SWE	400	Lantmännen ek För
EUC_MS_185	SW LU2190	SWE	400	Lantmännen ek För
EUC_MS_186	SW LU2191	SWE	400	Lantmännen ek För
EUC_MS_187	SW LU2193	SWE	400	Lantmännen ek För
EUC_MS_188	SW LU2195	SWE	400	Lantmännen ek För
EUC_MS_189	SW LU2196	SWE	400	Lantmännen ek För
EUC_MS_190	SW LU2197	SWE	400	Lantmännen ek För
EUC_MS_191	SW LU2210	SWE	400	Lantmännen ek För
EUC_MS_192	SW LU2220	SWE	400	Lantmännen ek För
EUC_MS_193	SW LU2227	SWE	400	Lantmännen ek För
EUC_MS_194	SW LU2228	SWE	400	Lantmännen ek För
EUC_MS_195	SW LU2229	SWE	400	Lantmännen ek För
EUC_MS_196	Julus	SWE	500	Svalof Weibull
EUC_MS_197	Lesina	SWE	500	Svalof Weibull
EUC_MS_198	PR55V48	ROU	500	Pioneer
EUC_MS_199	PR54V09	ROU	500	Pioneer
EUC_MS_200	Radius	POL	500	IHAR
EUC_MS_201	Jenny	SWE	500	NordGen
EUC_MS_202	Sverre	SWE	500	NordGen
EUC_MS_203	Mega	SWE	500	NordGen
EUC_MS_204	Alfa ll	SWE	500	NordGen
EUC_MS_205	Pondus	SWE	500	NordGen
EUC_MS_206	Vertus	SWE	500	NordGen
EUC_MS_207	Live	NOR	500	NordGen
EUC_MS_208	Netun	SWE	500	NordGen
EUC_MS_209	Prista 3	BGR	500	ABV
EUC_MS_210	Prista 4	BGR	500	ABV
EUC_MS_211	Prista 5	BGR	500	ABV
EUC_MS_212	Roli	BGR	500	ABV
EUC_MS_213	Ulstar	POL	500	ULSTAR
EUC_MS_214	Maris Kabul	GBR	500	IBERS
EUC_MS_215	Maris Phoenix	GBR	500	IBERS
EUC_MS_216	Maga	ITA	500	Cérience
EUC_MS_217	Giulia	ITA	500	Cérience
EUC_MS_218	Blue moon	ITA	500	Cérience
EUC_MS_219	Camporegio	ITA	500	Cérience
EUC_MS_220	Verbena	ITA	500	Cérience
EUC_MS_221	Garisenda	ITA	500	SIS
EUC_MS_222	Azzurra	ITA	500	SIS
EUC_MS_223	Robot	ITA	500	SIS
EUC_MS_224	Beatrix	ITA	500	Co.Na.Se.
EUC_MS_225	Classe	ITA	500	Co.Na.Se.
EUC_MS_226	Lodi	ITA	500	CREA
EUC_MS_227	Colosseo	ITA	500	CREA
EUC_MS_228	Prot1 G3	FRA	400	INRAE
EUC_MS_229	Ecotipo Perugino	ITA	300	CREA
EUC_MS_230	Friulana	ITA	300	CREA
EUC_MS_231	Romagnola	ITA	300	CREA
EUC_MS_232	Leonicena	ITA	300	CREA
EUC_MS_233	Cremonese	ITA	300	CREA
EUC_MS_234	Marchigiano	ITA	300	CREA
EUC_MS_235	Vogherese	ITA	300	CREA
EUC_MS_236	Prosementi bologna	ITA	300	Barenbrug
EUC_MS_237	Italia Centrale	ITA	300	CREA
EUC_MS_238	Letizia	ITA	500	C.G.S. Sementi
EUC_MS_239	Picena GR	ITA	500	C.G.S. Sementi
EUC_MS_240	Polesana	ITA	300	INRAE
EUC_MS_241	4 Cascine	ITA	500	Barenbrug
EUC_MS_242	La Bella Campagnola	ITA	500	CREA
EUC_MS_243	Emiliana	ITA	500	Continental Semences
EUC_MS_244	Aragon	ESP	300	INRAE
EUC_MS_245	FG-CO416A3360	USA	500	Forage Genetics
EUC_MS_246	FG-CO516SN207	USA	500	Forage Genetics
EUC_MS_247	FG-CO416C4164	USA	500	Forage Genetics
EUC_MS_248	FG-CO316ML161	USA	500	Forage Genetics
EUC_MS_249	FG-CO516SN208	USA	500	Forage Genetics
EUC_MS_250	FG-CO616ST231	USA	500	Forage Genetics
EUC_MS_251	FG-CO216ML162	USA	500	Forage Genetics
EUC_MS_252	FG-CO316A3159	USA	500	Forage Genetics
EUC_MS_253	FG-CO316ML134	USA	500	Forage Genetics
EUC_MS_254	alforex1	USA	500	Alforex
EUC_MS_255	alforex2	USA	500	Alforex
EUC_MS_256	alforex3	USA	500	Alforex
EUC_MS_257	alforex4	USA	500	Alforex
EUC_MS_258	alforex5	USA	500	Alforex
EUC_MS_259	alforex6	USA	500	Alforex
EUC_MS_260	alforex8	USA	500	Alforex
EUC_MS_261	alforex9	USA	500	Alforex
EUC_MS_262	alforex10	USA	500	Alforex
EUC_MS_263	alforex11	USA	500	Alforex
EUC_MS_264	alforex12	USA	500	Alforex
EUC_MS_265	alforex13	USA	500	Alforex
EUC_MS_266	alforex14	USA	500	Alforex
EUC_MS_267	alforex20	USA	500	Alforex
EUC_MS_268	alforex23	USA	500	Alforex
EUC_MS_269	alforex15	USA	500	Alforex
EUC_MS_270	alforex18	USA	500	Alforex
EUC_MS_271	alforex19	USA	500	Alforex
EUC_MS_272	alforex17	USA	500	Alforex
EUC_MS_273	alforex21	USA	500	Alforex
EUC_MS_274	alforex22	USA	500	Alforex
EUC_MS_275	alforex16	USA	500	Alforex
EUC_MS_276	alforex24	USA	500	Alforex
EUC_MS_277	alforex25	USA	500	Alforex
EUC_MS_278	alforex26	USA	500	Alforex
EUC_MS_279	Euver	FRA	500	Desprez
EUC_MS_280	Plato	DEU	500	Freudenberger
EUC_MS_281	Verko	DEU	500	Freudenberger
EUC_MS_282	Fiesta	DEU	500	Bayerish
EUC_MS_283	Fee	DEU	500	Bayerish
EUC_MS_284	Shanglong	CHN	500	China
EUC_MS_285	Gannong 3	CHN	500	China
EUC_MS_286	Longdong	CHN	500	China
EUC_MS_287	Aohan	CHN	500	China
EUC_MS_288	Xinjiang	CHN	500	China
EUC_MS_289	Shawan	CHN	500	China
EUC_MS_290	Bauding	CHN	500	China
EUC_MS_291	Qingyang	CHN	500	China
EUC_MS_292	Caoyuan2	CHN	500	China
EUC_MS_293	Daye2	CHN	500	China
EUC_MS_294	Gannong9	CHN	500	China
EUC_MS_295	Gongnong1	CHN	500	China
EUC_MS_296	Zhongmu1	CHN	500	China
EUC_MS_297	Zhonglan2	CHN	500	China
EUC_MS_298	Gannong3	CHN	500	China
EUC_MS_299	Longmu803	CHN	500	China
EUC_MS_300	Gold queen	CHN	500	China
EUC_MS_301	Estanzuela Crioula	URY	500	INIA
EUC_MS_302	Estanzuela Chaná	URY	500	INIA
EUC_MS_303	Pastora	ARG	500	Paloverde
EUC_MS_304	ProINTA Patricia	ARG	500	INTA
EUC_MS_305	Verzy	ARG	500	Barenbrug
EUC_MS_306	ProINTA Luján	ARG	500	INTA
EUC_MS_307	Taba	ARG	500	Paloverde
EUC_MS_308	Magna 790	ARG	500	Forratec
EUC_MS_309	Bar Pal 145	ARG	500	Barenbrug
EUC_MS_310	Magna 601	ARG	500	Forratec
EUC_MS_311	Pulmarí PV INTA	ARG	500	INTA
EUC_MS_312	ACA 605	ARG	500	Acacoop
EUC_MS_313	Mara	ARG	500	Alfalfares-PGG Wrightson Seeds
EUC_MS_314	Opal	FRA	500	Pioneer
EUC_MS_315	Coral	FRA	500	Pioneer
EUC_MS_316	Koalf 3/96	HUN	500	INRAE
EUC_MS_317	Esterel	FRA	500	Barenbrug
EUC_MS_318	Marina	FRA	500	Barenbrug
EUC_MS_319	Midi	FRA	500	Barenbrug
EUC_MS_320	Recor	FRA	500	Barenbrug
EUC_MS_321	Lifeuil	FRA	500	RAGT2n
EUC_MS_322	AC Blue Jay	CAN	500	AAFC
EUC_MS_323	Koalf 2/96	HUN	500	INRAE
EUC_MS_324	Archer	USA	500	INRAE
EUC_MS_325	Mediterranea	ESP	300	INRAE
EUC_MS_326	Natsuwakaba	JPN	500	INRAE
EUC_MS_327	Crioula	BRA	500	INRAE
EUC_MS_328	Ruro	FRA	500	INRAE
EUC_MS_329	Cinna	FRA	500	RAGT2n
EUC_MS_330	Rival	FRA	500	Pioneer
EUC_MS_331	Capri	FRA	500	Desprez
EUC_MS_332	Kara	FRA	500	Desprez
EUC_MS_333	Bella	FRA	500	Barenbrug
EUC_MS_334	Concorde	FRA	500	Barenbrug
EUC_MS_335	Gemini	FRA	500	Barenbrug
EUC_MS_336	Pecy	FRA	500	RAGT2n
EUC_MS_337	Tango	FRA	500	RAGT2n
EUC_MS_338	5246	USA	500	Pioneer
EUC_MS_339	Daisy	FRA	500	Limagrain
EUC_MS_343	Fundulea652	ROU	500	INRAE
EUC_MS_344	Adonis	ROU	500	INRAE
EUC_MS_345	Tula	POL	500	Poznańska Hodowla Roślin
EUC_MS_346	Franken Neu	DEU	500	Schmidt
EUC_MS_347	Fauna	DEU	500	Schmidt
EUC_MS_348	Filla	DEU	500	Schmidt
EUC_MS_349	Fraver	DEU	500	Schmidt
EUC_MS_350	Körös 1	HUN	500	INRAE
EUC_MS_351	Uj Marathon	HUN	500	INRAE
EUC_MS_352	Irisz	HUN	500	INRAE
EUC_MS_354	Kayserie	TUR	500	INRAE
EUC_MS_355	Chaironia	GRC	500	INRAE
EUC_MS_356	Yliki	GRC	500	INRAE
EUC_MS_357	Polder	FRA	500	Leduc-Lubot
EUC_MS_358	Verneuil	FRA	500	Cérience
EUC_MS_359	Derby	FRA	500	Barenbrug
EUC_MS_360	Janu	FRA	500	Barenbrug
EUC_MS_361	Alpha	FRA	500	Barenbrug
EUC_MS_362	Andela	FRA	500	Barenbrug
EUC_MS_363	Alegro	FRA	500	Barenbrug
EUC_MS_364	Livia	FRA	500	RAGT2n
EUC_MS_365	Segala	FRA	500	Limagrain
EUC_MS_366	La Torre	ITA	500	ApsovSementi
EUC_MS_367	POC591	POL	400	INRAE
EUC_MS_368	Medoc	FRA	500	Cérience
EUC_MS_369	Tampico	USA	500	Cérience
EUC_MS_370	Mercedes	FRA	500	Limagrain
EUC_MS_371	Erecta	HUN	500	INRAE
EUC_MS_372	Szapko	HUN	500	INRAE
EUC_MS_373	Topaz	ROU	500	INRAE
EUC_MS_374	Sigma	ROU	500	INRAE
EUC_MS_375	Kometa	POL	500	INRAE
EUC_MS_376	Magnat	ROU	500	INRAE
EUC_MS_377	Selena	ROU	500	INRAE
EUC_MS_378	Viking	ROU	500	INRAE
EUC_MS_379	Fleetwood	DEU	500	Bayerische Pflanzenzuchtgesellschaft eG & Co. KG
EUC_MS_380	Catera	DEU	500	Bayerische Pflanzenzuchtgesellschaft eG & Co. KG
EUC_MS_381	Planet	DEU	500	DSV
EUC_MS_382	Oro	FRA	500	Barenbrug
EUC_MS_383	Ranger	USA	500	INRAE
EUC_MS_384	Galilée	ISR	500	INRAE
EUC_MS_385	Fina	DEU	500	INRAE
EUC_MS_386	Prot2	FRA	400	INRAE
EUC_MS_387	Miechowska	POL	500	INRAE
EUC_MS_388	Maremmana	ITA	500	INRAE
EUC_MS_389	Plauresa	DEU	500	INRAE
EUC_MS_390	Triumph		500	INRAE
EUC_MS_391	Alfarez	HUN	500	INRAE
EUC_MS_392	Ampurdan	ESP	500	INRAE
EUC_MS_393	Wehroawerhildebr	DEU	500	INRAE
EUC_MS_394	Eynsford	GBR	500	INRAE
EUC_MS_395	Etoile du Nord	FRA	500	INRAE
EUC_MS_396	Williamsburg	USA	500	INRAE
EUC_MS_397	Talent	USA	500	INRAE
EUC_MS_398	Jersey	FRA	500	Desprez
EUC_MS_399	Emeral	FRA	500	Pioneer
EUC_MS_400	Miral	FRA	500	Pioneer
