# Supplementary material for: Phenotypic and genomic insights into alfalfa diversity: Identifying critical loci for enhanced resilience
Source: Plant Genome. 2025 Nov 19;18(4):e70155. doi: 10.1002/tpg2.70155 (PMC12631055; doi:10.1002/tpg2.70155)
Supplement: Supplementary file 2 — Table S2. List of phenotypic traits, measurement dates and trial locations. [file TPG2-18-e70155-s002.xlsx]

## Sheet: TableS2_Traits
Table S2. List of phenotypic traits, measurement dates and trial locations
Trait	Description	Date_of_measurement	Location
DMY_04.06.19.L	Dry matter yield	04.06.19	Lusignan
DMY_16.07.19.L	Dry matter yield	16.07.19	Lusignan
DMY_17.09.19.L	Dry matter yield	17.09.19	Lusignan
DMY_18.05.20.L	Dry matter yield	18.05.20	Lusignan
DMY_19.11.19.L	Dry matter yield	19.11.19	Lusignan
DMY_24.06.20.L	Dry matter yield	24.06.20	Lusignan
DMY_28.07.20.L	Dry matter yield	28.07.20	Lusignan
DMY_05.11.20.L	Dry matter yield	05.11.20	Lusignan
DMY_20.05.21.L	Dry matter yield	20.05.21	Lusignan
DMY_01.07.21.L	Dry matter yield	01.07.21	Lusignan
DMY_28.07.21.L	Dry matter yield	28.07.21	Lusignan
DMY_01.09.21.L	Dry matter yield	01.09.21	Lusignan
DMY_Spring.19.L	Dry matter yield		Lusignan
DMY_Summer.19.L	Dry matter yield		Lusignan
DMY_Autumn.19.L	Dry matter yield		Lusignan
DMY_Spring.20.L	Dry matter yield		Lusignan
DMY_Summer.20.L	Dry matter yield		Lusignan
DMY_Autumn.20.L	Dry matter yield		Lusignan
DMY_Spring.21.L	Dry matter yield		Lusignan
DMY_Summer.21.L	Dry matter yield		Lusignan
DMY_Autumn.21.L	Dry matter yield		Lusignan
DMY_Annual.19.L	Dry matter yield		Lusignan
DMY_Annual.20.L	Dry matter yield		Lusignan
DMY_Annual.21.L	Dry matter yield		Lusignan
PH4_17.09.19.L	Plant height (manual)	17.09.19	Lusignan
PH4_29.10.19.L	Plant height (manual)	29.10.19	Lusignan
PHd_29.10.19.L	Plant height (drone)	29.10.19	Lusignan
PH1_26.03.19.L	Plant height (manual)	26.03.19	Lusignan
PHd_27.03.19.L	Plant height (drone)	27.03.19	Lusignan
PH2_09.04.19.L	Plant height (manual)	09.04.19	Lusignan
PHd_09.04.19.L	Plant height (drone)	09.04.19	Lusignan
PHd_18.04.19.L	Plant height (drone)	18.04.19	Lusignan
PH3_19.04.19.L	Plant height (manual)	19.04.19	Lusignan
PH4_30.04.19.L	Plant height (manual)	30.04.19	Lusignan
PHd_30.04.19.L	Plant height (drone)	30.04.19	Lusignan
PH5_13.05.19.L	Plant height (manual)	13.05.19	Lusignan
PHd_16.05.19.L	Plant height (drone)	16.05.19	Lusignan
PH6_03.06.19.L	Plant height (manual)	03.06.19	Lusignan
PHd_04.06.19.L	Plant height (drone)	04.06.19	Lusignan
PH1_19.06.19.L	Plant height (manual)	19.06.19	Lusignan
PHd_20.06.19.L	Plant height (drone)	20.06.19	Lusignan
PH2_26.06.19.L	Plant height (manual)	26.06.19	Lusignan
PHd_27.06.19.L	Plant height (drone)	27.06.19	Lusignan
PHd_02.07.19.L	Plant height (drone)	02.07.19	Lusignan
PH3_03.07.19.L	Plant height (manual)	03.07.19	Lusignan
PHd_11.07.19.L	Plant height (drone)	11.07.19	Lusignan
PH4_15.07.19.L	Plant height (manual)	15.07.19	Lusignan
PHd_15.07.19.L	Plant height (drone)	15.07.19	Lusignan
PHd_06.08.19.L	Plant height (drone)	06.08.19	Lusignan
PH1_07.08.19.L	Plant height (manual)	07.08.19	Lusignan
PH2_20.08.19.L	Plant height (manual)	20.08.19	Lusignan
PH3_28.08.19.L	Plant height (manual)	28.08.19	Lusignan
PHd_29.08.19.L	Plant height (drone)	29.08.19	Lusignan
PHd_10.09.19.L	Plant height (drone)	10.09.19	Lusignan
PHd_16.09.19.L	Plant height (drone)	16.09.19	Lusignan
PHd_30.09.19.L	Plant height (drone)	30.09.19	Lusignan
PH1_07.10.19.L	Plant height (manual)	07.10.19	Lusignan
PHd_08.10.19.L	Plant height (drone)	08.10.19	Lusignan
PH2_14.10.19.L	Plant height (manual)	14.10.19	Lusignan
PH3_21.10.19.L	Plant height (manual)	21.10.19	Lusignan
PHd_21.10.19.L	Plant height (drone)	21.10.19	Lusignan
PHd_05.11.19.L	Plant height (drone)	05.11.19	Lusignan
PH5_06.11.19.L	Plant height (manual)	06.11.19	Lusignan
PHd_12.11.19.L	Plant height (drone)	12.11.19	Lusignan
PH6_13.11.19.L	Plant height (manual)	13.11.19	Lusignan
PH1_21.02.20.L	Plant height (manual)	21.02.20	Lusignan
PHd_21.02.20.L	Plant height (drone)	21.02.20	Lusignan
PH2_09.03.20.L	Plant height (manual)	09.03.20	Lusignan
PHd_09.03.20.L	Plant height (drone)	09.03.20	Lusignan
PH4_14.05.20.L	Plant height (manual)	14.05.20	Lusignan
PHd_18.05.20.L	Plant height (drone)	18.05.20	Lusignan
PH1_02.06.20.L	Plant height (manual)	02.06.20	Lusignan
PHd_02.06.20.L	Plant height (drone)	02.06.20	Lusignan
PH2_10.06.20.L	Plant height (manual)	10.06.20	Lusignan
PHd_10.06.20.L	Plant height (drone)	10.06.20	Lusignan
PH3_17.06.20.L	Plant height (manual)	17.06.20	Lusignan
PHd_22.06.20.L	Plant height (drone)	22.06.20	Lusignan
PH4_23.06.20.L	Plant height (manual)	23.06.20	Lusignan
PH1_07.07.20.L	Plant height (manual)	07.07.20	Lusignan
PHd_08.07.20.L	Plant height (drone)	08.07.20	Lusignan
PH2_16.07.20.L	Plant height (manual)	16.07.20	Lusignan
PHd_17.07.20.L	Plant height (drone)	17.07.20	Lusignan
PH3_23.07.20.L	Plant height (manual)	23.07.20	Lusignan
PHd_23.07.20.L	Plant height (drone)	23.07.20	Lusignan
PH4_27.07.20.L	Plant height (manual)	27.07.20	Lusignan
PHd_28.07.20.L	Plant height (drone)	28.07.20	Lusignan
PH1_06.08.20.L	Plant height (manual)	06.08.20	Lusignan
PHd_06.08.20.L	Plant height (drone)	06.08.20	Lusignan
PH2_18.08.20.L	Plant height (manual)	18.08.20	Lusignan
PH3_02.09.20.L	Plant height (manual)	02.09.20	Lusignan
PHd_03.09.20.L	Plant height (drone)	03.09.20	Lusignan
PH4_14.09.20.L	Plant height (manual)	14.09.20	Lusignan
PHd_18.09.20.L	Plant height (drone)	18.09.20	Lusignan
PH5_28.09.20.L	Plant height (manual)	28.09.20	Lusignan
PHd_12.10.20.L	Plant height (drone)	12.10.20	Lusignan
PH6_16.10.20.L	Plant height (manual)	16.10.20	Lusignan
PH1_15.04.21.L	Plant height (manual)	15.04.21	Lusignan
PH2_29.04.21.L	Plant height (manual)	29.04.21	Lusignan
PH3_03.05.21.L	Plant height (manual)	03.05.21	Lusignan
PH4_20.05.21.L	Plant height (manual)	20.05.21	Lusignan
PH1_08.06.21.L	Plant height (manual)	08.06.21	Lusignan
PH2_14.06.21.L	Plant height (manual)	14.06.21	Lusignan
PH3_21.06.21.L	Plant height (manual)	21.06.21	Lusignan
PH4_30.06.21.L	Plant height (manual)	30.06.21	Lusignan
PH1_15.07.21.L	Plant height (manual)	15.07.21	Lusignan
PH3_23.07.21.L	Plant height (manual)	23.07.21	Lusignan
PH4_28.07.21.L	Plant height (manual)	28.07.21	Lusignan
PH4_24.08.21.L	Plant height (manual)	24.08.21	Lusignan
PH1_13.09.21.L	Plant height (manual)	13.09.21	Lusignan
PH2_22.09.21.L	Plant height (manual)	22.09.21	Lusignan
PH3_18.10.21.L	Plant height (manual)	18.10.21	Lusignan
PH4_09.11.21.L	Plant height (manual)	09.11.21	Lusignan
ADF_16.07.19.L	Acid Detergent Fiber	16.07.19	Lusignan
ADF_18.05.20.L	Acid Detergent Fiber	18.05.20	Lusignan
ADF_24.06.20.L	Acid Detergent Fiber	24.06.20	Lusignan
ADF_20.05.21.L	Acid Detergent Fiber	20.05.21	Lusignan
ADF_01.07.21.L	Acid Detergent Fiber	01.07.21	Lusignan
ADF_19.L	Acid Detergent Fiber		Lusignan
ADF_20.L	Acid Detergent Fiber		Lusignan
ADF_21.L	Acid Detergent Fiber		Lusignan
PROT_16.07.19.L	Protein	16.07.19	Lusignan
PROT_18.05.20.L	Protein	18.05.20	Lusignan
PROT_24.06.20.L	Protein	24.06.20	Lusignan
PROT_20.05.21.L	Protein	20.05.21	Lusignan
PROT_01.07.21.L	Protein	01.07.21	Lusignan
PROT_19.L	Protein		Lusignan
PROT_20.L	Protein		Lusignan
PROT_21.L	Protein		Lusignan
SE_04.06.19.L	Speed elongation	04.06.19	Lusignan
SEd_04.06.19.L	Speed elongation (drone)	04.06.19	Lusignan
SE_16.07.19.L	Speed elongation	16.07.19	Lusignan
SE_17.09.19.L	Speed elongation	17.09.19	Lusignan
SEd_17.09.19.L	Speed elongation (drone)	17.09.19	Lusignan
SE_29.10.19.L	Speed elongation	29.10.19	Lusignan
SEd_29.10.19.L	Speed elongation (drone)	29.10.19	Lusignan
SE_19.11.19.L	Speed elongation	19.11.19	Lusignan
SE_24.06.20.L	Speed elongation	24.06.20	Lusignan
SEd_24.06.20.L	Speed elongation (drone)	24.06.20	Lusignan
SE_28.07.20.L	Speed elongation	28.07.20	Lusignan
SE_20.05.21.L	Speed elongation	20.05.21	Lusignan
SE_30.06.21.L	Speed elongation	30.06.21	Lusignan
SE_28.07.21.L	Speed elongation	28.07.21	Lusignan
SE_11.09.21.L	Speed elongation	11.09.21	Lusignan
PV_26.09.18.L	Plantlet vigour	26.09.18	Lusignan
PV_04.03.21.L	Plantlet vigour	04.03.21	Lusignan
PV_09.11.21.L	Plantlet vigour	09.11.21	Lusignan
PD_26.09.18.L	Plantlet density	26.09.18	Lusignan
SD_14.05.20.L	Stand density	14.05.20	Lusignan
SD_24.06.20.L	Stand density	24.06.20	Lusignan
SD_03.11.20.L	Stand density	03.11.20	Lusignan
SD_30.06.21.L	Stand density	30.06.21	Lusignan
SD_27.07.21.L	Stand density	27.07.21	Lusignan
LODG_14.05.20.L	Lodging susceptibility	14.05.20	Lusignan
LODG_20.05.21.L	Lodging susceptibility	20.05.21	Lusignan
LODG_30.06.21.L	Lodging susceptibility	30.06.21	Lusignan
FD.L	Flowering date		Lusignan
Podn/I_25.11.18.L	Pod number per inflorescence	25.11.18	Lusignan
Podw/I_25.11.18.L	Pod weight per inflorescence	25.11.18	Lusignan
Seedn/I_25.11.18.L	Seed number per inflorescence	25.11.18	Lusignan
Seedw/I_25.11.18.L	Seed weight per inflorescence	25.11.18	Lusignan
Seedw/1000_25.11.18.L	Thousand seed weight	25.11.18	Lusignan
Seedn/P_25.11.18.L	Seed number per pod	25.11.18	Lusignan
GH_09.07.20.L	Growth habit	09.07.20	Lusignan
DMY_25.4.19.N	Dry matter yield	25.04.19	Novisad
DMY_12.6.19.N	Dry matter yield	12.06.19	Novisad
DMY_17.7.19.N	Dry matter yield	17.07.19	Novisad
DMY_22.8.19.N	Dry matter yield	22.08.19	Novisad
DMY_16.10.19.N	Dry matter yield	16.10.19	Novisad
DMY_28.4.20.N	Dry matter yield	28.04.20	Novisad
DMY_2.6.20.N	Dry matter yield	02.06.20	Novisad
DMY_10.7.20.N	Dry matter yield	10.07.20	Novisad
DMY_11.8.20.N	Dry matter yield	11.08.20	Novisad
DMY_22.10.20.N	Dry matter yield	22.10.20	Novisad
DMY_Spring.19.N	Dry matter yield		Novisad
DMY_Summer.19.N	Dry matter yield		Novisad
DMY_Autumn.19.N	Dry matter yield		Novisad
DMY_Spring.20.N	Dry matter yield		Novisad
DMY_Summer.20.N	Dry matter yield		Novisad
DMY_Autumn.20.N	Dry matter yield		Novisad
DMY_19.N	Dry matter yield		Novisad
DMY_20.N	Dry matter yield		Novisad
PH4_25.7.18.N	Plant height (manual)	25.07.18	Novisad
PH4_25.4.19.N	Plant height (manual)	25.04.19	Novisad
PH4_12.6.19.N	Plant height (manual)	12.06.19	Novisad
PH3_26.6.19.N	Plant height (manual)	26.06.19	Novisad
PH4_17.7.19.N	Plant height (manual)	17.07.19	Novisad
PH4_22.8.19.N	Plant height (manual)	22.08.19	Novisad
PH2_4.9.19.N	Plant height (manual)	04.09.19	Novisad
PH4_16.10.19.N	Plant height (manual)	16.10.19	Novisad
PH2_7.4.20.N	Plant height (manual)	07.04.20	Novisad
PH4_28.4.20.N	Plant height (manual)	28.04.20	Novisad
PH4_2.6.20.N	Plant height (manual)	02.06.20	Novisad
PH4_10.7.20.N	Plant height (manual)	10.07.20	Novisad
PH2_23.7.20.N	Plant height (manual)	23.07.20	Novisad
PH4_11.8.20.N	Plant height (manual)	11.08.20	Novisad
PH2_28.8.20.N	Plant height (manual)	28.08.20	Novisad
PH4_23.9.20.N	Plant height (manual)	23.08.20	Novisad
PH4_22.10.20.N	Plant height (manual)	22.10.20	Novisad
ADF_25.4.19.N	Acid Detergent Fiber	25.04.19	Novisad
ADF_12.6.19.N	Acid Detergent Fiber	12.06.19	Novisad
ADF_28.4.20.N	Acid Detergent Fiber	28.04.20	Novisad
ADF_2.6.20.N	Acid Detergent Fiber	02.06.20	Novisad
ADF_19.N	Acid Detergent Fiber		Novisad
ADF_20.N	Acid Detergent Fiber		Novisad
PROT_25.4.19.N	Protein	25.04.19	Novisad
PROT_12.6.19.N	Protein	13.06.19	Novisad
PROT_28.4.20.N	Protein	28.04.20	Novisad
PROT_2.6.20.N	Protein	02.06.20	Novisad
PROT_19.N	Protein		Novisad
PROT_20.N	Protein		Novisad
PD_14.06.18.N	Plantlet density	14.06.18	Novisad
PV_14.06.18.N	Plantlet vigour	14.06.18	Novisad
LODG_12.06.19.N	Lodging susceptibility	12.06.19	Novisad
LODG_17.07.19.N	Lodging susceptibility	17.07.19	Novisad
LODG_22.08.19.N	Lodging susceptibility	22.08.19	Novisad
Dormancy_19	Autumn dormancy
Res_A	Anthracnose resistance
