# Supplementary material for: Phenotypic and genomic insights into alfalfa diversity: Identifying critical loci for enhanced resilience
Source: Plant Genome. 2025 Nov 19;18(4):e70155. doi: 10.1002/tpg2.70155 (PMC12631055; doi:10.1002/tpg2.70155)
Supplement: Supplementary file 3 — Table S3. Importance scores of all phenotypic traits for genetic group differentiation according to Boruta feature selection. [file TPG2-18-e70155-s005.xlsx]

## Sheet: Table S3
Table S3. Importance scores of all phenotypic traits for genetic group differentiation according to Boruta feature selection
Variable	Median Importance	Mean Importance	SD Importance	Decision
Res_A	14.608	14.5579	0.755615	Confirmed
LODG_17.07.19.N	13.3154	13.2938	0.719623	Confirmed
PH3_26.6.19.N	9.9904	9.98503	0.663222	Confirmed
LODG_12.06.19.N	8.57442	8.56139	0.677493	Confirmed
PROT_28.4.20.N	8.58598	8.55614	0.690767	Confirmed
PROT_20.N	8.41914	8.4152	0.63864	Confirmed
PH1_26.03.19.L	7.87401	7.879	0.593768	Confirmed
PHd_08.10.19.L	7.86872	7.8765	0.573348	Confirmed
PROT_19.L	7.20908	7.21161	0.692269	Confirmed
LODG_22.08.19.N	7.20418	7.20811	0.703146	Confirmed
PH4_17.7.19.N	6.73475	6.68419	0.804482	Confirmed
PH3_19.04.19.L	6.6831	6.67491	0.589379	Confirmed
DMY_Spring.20.N	6.38117	6.35405	0.738588	Confirmed
SE_19.11.19.L	6.27101	6.2557	0.720688	Confirmed
PH1_08.06.21.L	6.23941	6.20629	0.763608	Confirmed
PHd_08.07.20.L	6.14289	6.12694	0.557808	Confirmed
PH3_23.07.21.L	5.91615	5.89482	0.60902	Confirmed
PH4_30.06.21.L	5.8898	5.89118	0.754196	Confirmed
DMY_22.8.19.N	5.68055	5.67422	0.863844	Confirmed
DMY_19.11.19.L	5.68922	5.66987	0.744725	Confirmed
PHd_09.04.19.L	5.35031	5.34424	0.663509	Confirmed
PH4_28.4.20.N	5.30055	5.29966	0.771449	Confirmed
PHd_21.02.20.L	5.1747	5.15805	0.660412	Confirmed
PV_04.03.21.L	5.15623	5.13701	0.706487	Confirmed
PH1_15.07.21.L	5.1056	5.11511	0.650953	Confirmed
PHd_18.05.20.L	5.10465	5.10609	0.758838	Confirmed
PH4_16.10.19.N	5.0686	5.01455	0.837597	Confirmed
PROT_24.06.20.L	4.98679	4.97371	0.804393	Confirmed
PHd_27.03.19.L	4.93578	4.93162	0.623895	Confirmed
PH2_7.4.20.N	4.9145	4.87446	0.708719	Confirmed
PH3_21.06.21.L	4.85794	4.82082	0.809017	Confirmed
SEd_29.10.19.L	4.73157	4.69012	0.855016	Confirmed
DMY_01.07.21.L	4.61669	4.57934	0.804681	Confirmed
PH2_4.9.19.N	4.45733	4.44926	0.754339	Confirmed
ADF_28.4.20.N	4.45523	4.40437	0.854852	Confirmed
LODG_30.06.21.L	4.36816	4.30606	0.846797	Confirmed
PV_26.09.18.L	4.29958	4.2818	0.804562	Confirmed
DMY_Autumn.19.N	4.29257	4.27211	0.890228	Confirmed
PROT_20.L	4.28246	4.2674	0.844496	Confirmed
DMY_Spring.19.N	4.27282	4.25376	0.772692	Confirmed
PH1_21.02.20.L	4.22011	4.18118	0.743438	Confirmed
PH1_07.07.20.L	4.13651	4.13734	0.686037	Confirmed
SE_28.07.21.L	4.16027	4.13688	0.745928	Confirmed
ADF_16.07.19.L	4.14217	4.0993	0.775272	Confirmed
DMY_20.N	4.08839	4.0823	0.884236	Confirmed
PH4_12.6.19.N	4.15246	4.07635	0.856281	Confirmed
DMY_18.05.20.L	3.96997	3.9244	0.750798	Confirmed
PHd_30.09.19.L	3.95569	3.9205	0.765728	Confirmed
PH2_23.7.20.N	3.88845	3.89114	0.85681	Confirmed
PH3_21.10.19.L	3.8731	3.8488	0.798071	Confirmed
Dormancy_19	3.7982	3.76507	0.834835	Confirmed
PH1_13.09.21.L	3.76837	3.72406	0.764234	Confirmed
PH6_13.11.19.L	3.66758	3.63029	0.848825	Confirmed
PH2_09.03.20.L	3.64602	3.6217	0.732366	Confirmed
ADF_20.N	3.62021	3.61637	0.82577	Confirmed
DMY_28.07.21.L	3.61552	3.59099	0.862966	Confirmed
PH4_30.04.19.L	3.59144	3.57791	0.819303	Confirmed
DMY_01.09.21.L	3.51468	3.47461	0.703443	Confirmed
PH4_09.11.21.L	3.4262	3.40434	0.76373	Confirmed
PHd_18.04.19.L	3.39584	3.35909	0.852161	Confirmed
PH4_29.10.19.L	3.28633	3.28393	0.845534	Confirmed
SE_29.10.19.L	3.29054	3.27389	0.826231	Confirmed
PH2_28.8.20.N	3.26428	3.24562	0.861527	Confirmed
PHd_09.03.20.L	3.30442	3.24168	0.788493	Confirmed
SE_20.05.21.L	3.23224	3.18548	0.858253	Confirmed
PH4_27.07.20.L	3.20876	3.15158	0.836995	Confirmed
PV_09.11.21.L	3.108	3.08903	0.763943	Confirmed
DMY_19.N	3.1163	3.07414	0.926925	Confirmed
PH4_22.8.19.N	3.08087	3.05958	0.908238	Confirmed
PH1_07.10.19.L	3.06686	3.05911	0.793994	Confirmed
PH2_14.10.19.L	3.0563	3.02335	0.795195	Confirmed
DMY_12.6.19.N	3.03675	3.01138	0.958762	Confirmed
SE_30.06.21.L	2.98144	2.97087	0.851106	Confirmed
Seedw/1000_25.11.18.L	2.9409	2.9548	0.915348	Confirmed
PH4_24.08.21.L	2.93169	2.90087	0.792852	Confirmed
DMY_Annual.19.L	2.88237	2.85769	0.857896	Confirmed
DMY_Annual.21.L	2.87251	2.83949	0.869732	Confirmed
PH3_23.07.20.L	2.86614	2.83778	0.862105	Confirmed
FD.L	2.77866	2.75642	0.90031	Tentative
shadowMax	2.65614	2.71108	0.523899	Tentative
ADF_25.4.19.N	2.67971	2.69903	0.968382	Tentative
DMY_Annual.20.L	2.71619	2.68053	0.881002	Tentative
PROT_19.N	2.65293	2.66768	0.917717	Tentative
PHd_06.08.19.L	2.6945	2.66367	0.836481	Tentative
PROT_2.6.20.N	2.64329	2.61854	0.923253	Tentative
ADF_19.N	2.62783	2.60902	0.915093	Tentative
ADF_21.L	2.63449	2.60326	0.903329	Tentative
PHd_20.06.19.L	2.54409	2.54894	0.927111	Rejected
DMY_Summer.19.L	2.46605	2.40879	0.894639	Rejected
PH3_17.06.20.L	2.34045	2.40707	0.877295	Rejected
PHd_11.07.19.L	2.48065	2.29696	0.897924	Rejected
PH1_19.06.19.L	2.3457	2.25106	1.02865	Rejected
DMY_11.8.20.N	1.9567	2.21945	0.92871	Rejected
PROT_20.05.21.L	2.30451	2.17439	0.823334	Rejected
PH5_13.05.19.L	2.25947	2.138	0.819957	Rejected
DMY_16.07.19.L	2.133	2.1367	0.849755	Rejected
PROT_21.L	1.97072	2.02141	1.09613	Rejected
PROT_25.4.19.N	2.05226	2.01557	0.953681	Rejected
LODG_14.05.20.L	2.14677	1.9832	0.907394	Rejected
PH3_02.09.20.L	1.9379	1.93844	0.680107	Rejected
DMY_20.05.21.L	2.08849	1.93076	0.941267	Rejected
PH1_07.08.19.L	2.02533	1.92373	0.909059	Rejected
SD_27.07.21.L	1.8224	1.90518	0.871915	Rejected
ADF_01.07.21.L	2.06171	1.88045	0.881255	Rejected
PH4_10.7.20.N	1.76265	1.8186	0.906873	Rejected
PHd_18.09.20.L	1.79393	1.7792	0.949152	Rejected
PROT_18.05.20.L	1.74052	1.70725	0.922768	Rejected
DMY_Autumn.20.N	1.65012	1.69521	1.18215	Rejected
SD_24.06.20.L	1.57095	1.65881	0.924353	Rejected
PH2_10.06.20.L	1.58899	1.65644	0.905737	Rejected
PHd_23.07.20.L	1.55004	1.64138	1.00421	Rejected
DMY_17.7.19.N	1.55367	1.63433	1.08371	Rejected
PH3_03.07.19.L	1.7431	1.58091	0.896002	Rejected
PH4_14.05.20.L	1.58141	1.55429	0.728579	Rejected
PH2_20.08.19.L	1.70044	1.5368	0.939838	Rejected
PH2_26.06.19.L	1.52405	1.51486	0.89215	Rejected
PH2_16.07.20.L	1.50262	1.47101	1.2774	Rejected
PH2_18.08.20.L	1.46502	1.46646	1.02945	Rejected
SE_28.07.20.L	1.36639	1.42608	0.834802	Rejected
DMY_05.11.20.L	1.5404	1.39363	1.01678	Rejected
DMY_2.6.20.N	1.64105	1.38946	0.6953	Rejected
SD_30.06.21.L	1.42193	1.37283	1.04501	Rejected
PH4_15.07.19.L	1.60409	1.36101	0.814757	Rejected
PHd_02.07.19.L	1.42036	1.33487	1.18642	Rejected
PH1_02.06.20.L	1.36794	1.33165	0.735864	Rejected
PH4_17.09.19.L	1.48513	1.32502	0.562622	Rejected
PH4_23.06.20.L	1.2818	1.31991	0.773509	Rejected
SEd_24.06.20.L	1.319	1.30002	0.981672	Rejected
SD_14.05.20.L	1.29625	1.24906	0.886329	Rejected
PH3_28.08.19.L	1.41617	1.17809	0.883895	Rejected
DMY_Spring.19.L	0.989765	1.16102	0.764471	Rejected
ADF_12.6.19.N	1.28042	1.15667	0.99334	Rejected
ADF_24.06.20.L	1.08606	1.13049	0.790604	Rejected
PH4_14.09.20.L	1.2973	1.12727	1.13846	Rejected
PHd_16.09.19.L	0.961817	1.11089	0.792494	Rejected
PH4_22.10.20.N	1.24079	1.08929	0.937518	Rejected
ADF_20.05.21.L	1.00371	1.07882	1.05952	Rejected
SE_24.06.20.L	1.10523	1.07091	1.02294	Rejected
SE_16.07.19.L	0.985278	1.06155	0.860897	Rejected
SD_03.11.20.L	1.33419	1.05263	1.023	Rejected
Podn/I_25.11.18.L	0.740025	0.944263	0.887461	Rejected
PH4_25.4.19.N	0.972553	0.932804	0.756766	Rejected
PH2_22.09.21.L	0.92199	0.902918	0.939483	Rejected
DMY_17.09.19.L	0.830911	0.901089	1.26073	Rejected
DMY_10.7.20.N	0.432242	0.901049	1.05687	Rejected
Seedw/I_25.11.18.L	0.585434	0.885182	0.824046	Rejected
PHd_30.04.19.L	0.896641	0.871	0.970085	Rejected
SEd_04.06.19.L	1.06641	0.851645	1.04997	Rejected
PH4_2.6.20.N	0.547765	0.84622	0.837912	Rejected
PH5_28.09.20.L	0.957888	0.845563	0.805203	Rejected
PHd_29.08.19.L	0.751149	0.839459	0.981454	Rejected
PROT_01.07.21.L	0.507714	0.822306	0.967426	Rejected
PHd_04.06.19.L	0.689529	0.781077	0.810908	Rejected
PH6_03.06.19.L	0.932034	0.75238	1.29195	Rejected
ADF_20.L	0.7793	0.708317	0.886252	Rejected
PH4_23.9.20.N	0.893378	0.659927	0.7798	Rejected
GH_09.07.20.L	0.666806	0.617409	0.677402	Rejected
PHd_16.05.19.L	0.739716	0.610604	0.848135	Rejected
ADF_18.05.20.L	0.539288	0.534774	1.15859	Rejected
SEd_17.09.19.L	0.8698	0.469145	0.980246	Rejected
PH4_25.7.18.N	0.527176	0.440538	0.90031	Rejected
SE_17.09.19.L	0.352591	0.427493	1.24865	Rejected
ADF_2.6.20.N	0.304119	0.27309	0.908352	Rejected
PD_14.06.18.N	0.489945	0.264163	1.06954	Rejected
PH1_06.08.20.L	0.347575	0.239089	1.24792	Rejected
PHd_06.08.20.L	0.24487	0.232073	0.870065	Rejected
SE_04.06.19.L	-0.0385664	0.200162	0.710467	Rejected
LODG_20.05.21.L	-0.046277	0.108698	0.968349	Rejected
PH6_16.10.20.L	0.198269	0.0426153	0.845299	Rejected
PH4_20.05.21.L	-0.276279	-0.0120923	1.06842	Rejected
shadowMean	-0.0355983	-0.0356328	0.124473	Tentative
PD_26.09.18.L	-0.454044	-0.0935739	1.25539	Rejected
PV_14.06.18.N	-0.236442	-0.131382	0.801699	Rejected
PH4_11.8.20.N	-0.535324	-0.219651	0.924994	Rejected
Seedn/P_25.11.18.L	-0.390562	-0.293039	1.05259	Rejected
shadowMin	-2.5523	-2.60174	0.425651	Tentative
