# Supplementary material for: Phenotypic and genomic insights into alfalfa diversity: Identifying critical loci for enhanced resilience
Source: Plant Genome. 2025 Nov 19;18(4):e70155. doi: 10.1002/tpg2.70155 (PMC12631055; doi:10.1002/tpg2.70155)
Supplement: Supplementary file 4 — Table S4. Highly differentiated SNPs (FST outliers) and gene annotations identified across pairwise genetic group comparisons in cultivated alfalfa. [file TPG2-18-e70155-s001.xlsx]

## Sheet: TableS4_FST_outliers
Table S4. Highly differentiated SNPs (FST outliers) and gene annotations identified across pairwise genetic group comparisons in cultivated alfalfa
Chr	Pos	Comparison	FST	Gene name	Gene position	Gene InterPro description	Putative function
1	72261062	G4_Europe_America_G7_SouthEast_Europe	0.0722042	No information	No information	No information	No information
2	14289162	G3_France_North_Europe_G6_China	0.352591	MS.gene87279	chr2.2:14281651..14292931	Vacuolar protein sorting-associated protein 13, N-terminal domain	No information
2	14406634	G3_France_North_Europe_G6_China	0.371683	MS.gene87273	chr2.2:14404725..14406752	Transcription factor, GTP-binding domain	No information
2	14406634	G6_China_G7_SouthEast_Europe	0.349588	MS.gene87273	chr2.2:14404725..14406752	Transcription factor, GTP-binding domain	No information
3	43965216	G4_Europe_America_G7_SouthEast_Europe	0.101269	No information	No information	No information	No information
4	36070141	G3_France_North_Europe_G7_SouthEast_Europe	0.0594768	MS.gene062909	chr4.2:36068746..36073264	Multi antimicrobial extrusion protein	Export metabolites across the cell membrane
4	36070151	G3_France_North_Europe_G7_SouthEast_Europe	0.0595084	MS.gene062909	chr4.2:36068746..36073264	Multi antimicrobial extrusion protein	Export metabolites across the cell membrane
4	37783079	G2_North_America_G5_USA	0.461011	No information	No information	No information	No information
4	37783079	G2_North_America_G7_SouthEast_Europe	0.49547	No information	No information	No information	No information
4	37783126	G2_North_America_G5_USA	0.45608	No information	No information	No information	No information
4	37783126	G2_North_America_G7_SouthEast_Europe	0.495688	No information	No information	No information	No information
4	81638441	G2_North_America_G3_France_North_Europe	0.415472	MS.gene92522	chr4.2:81638066..81639297	No information	No information
5	23498787	G2_North_America_G3_France_North_Europe	0.410627	MS.gene027691	chr5.2:23495146..23500728	ABC transporter type 1, transmembrane domain superfamily	Export diverse metabolites and toxins
5	23498790	G2_North_America_G3_France_North_Europe	0.410749	MS.gene027691	chr5.2:23495146..23500728	ABC transporter type 1, transmembrane domain superfamily	Export diverse metabolites and toxins
5	23498822	G2_North_America_G3_France_North_Europe	0.410272	MS.gene027691	chr5.2:23495146..23500728	ABC transporter type 1, transmembrane domain superfamily	Export diverse metabolites and toxins
5	23498834	G2_North_America_G3_France_North_Europe	0.412469	MS.gene027691	chr5.2:23495146..23500728	ABC transporter type 1, transmembrane domain superfamily	Export diverse metabolites and toxins
5	23498844	G2_North_America_G3_France_North_Europe	0.412222	MS.gene027691	chr5.2:23495146..23500728	ABC transporter type 1, transmembrane domain superfamily	Export diverse metabolites and toxins
5	23498847	G2_North_America_G3_France_North_Europe	0.410262	MS.gene027691	chr5.2:23495146..23500728	ABC transporter type 1, transmembrane domain superfamily	Export diverse metabolites and toxins
5	23498860	G2_North_America_G3_France_North_Europe	0.412591	MS.gene027691	chr5.2:23495146..23500728	ABC transporter type 1, transmembrane domain superfamily	Export diverse metabolites and toxins
5	40794726	G5_USA_G7_SouthEast_Europe	0.294593	No information	No information	No information	No information
5	40794755	G3_France_North_Europe_G5_USA	0.309283	No information	No information	No information	No information
5	40794755	G4_Europe_America_G7_SouthEast_Europe	0.0672259	No information	No information	No information	No information
5	40794755	G5_USA_G7_SouthEast_Europe	0.295909	No information	No information	No information	No information
5	58044105	G2_North_America_G6_China	0.620746	MS.gene90672	chr5.2:58040404..58058411	Hydroxyacylglutathione hydrolase (Glyoxalase II), MBL domain	No information
5	58044105	G3_France_North_Europe_G6_China	0.599707	MS.gene90672	chr5.2:58040404..58058411	Hydroxyacylglutathione hydrolase (Glyoxalase II), MBL domain	No information
5	58044105	G4_Europe_America_G6_China	0.576379	MS.gene90672	chr5.2:58040404..58058411	Hydroxyacylglutathione hydrolase (Glyoxalase II), MBL domain	No information
5	58044105	G5_USA_G6_China	0.594941	MS.gene90672	chr5.2:58040404..58058411	Hydroxyacylglutathione hydrolase (Glyoxalase II), MBL domain	No information
5	58044105	G6_China_G7_SouthEast_Europe	0.548606	MS.gene90672	chr5.2:58040404..58058411	Hydroxyacylglutathione hydrolase (Glyoxalase II), MBL domain	No information
6	16788522	G2_North_America_G3_France_North_Europe	0.417039	No information	No information	No information	No information
6	16788523	G2_North_America_G3_France_North_Europe	0.4311	No information	No information	No information	No information
6	20133287	G3_France_North_Europe_G5_USA	0.350704	MS.gene55653	chr6.2:20132634..20140628	Potassium channel tetramerisation-type BTB domain	No information
6	20133287	G4_Europe_America_G5_USA	0.200346	MS.gene55653	chr6.2:20132634..20140628	Potassium channel tetramerisation-type BTB domain	No information
6	20133287	G5_USA_G7_SouthEast_Europe	0.324232	MS.gene55653	chr6.2:20132634..20140628	Potassium channel tetramerisation-type BTB domain	No information
6	71403877	G2_North_America_G6_China	0.642664	No information	No information	No information	No information
6	71403877	G4_Europe_America_G6_China	0.443819	No information	No information	No information	No information
7	31569565	G3_France_North_Europe_G6_China	0.351887	MS.gene27464	chr7.2:31568848..31570199	No information	No information
7	31569570	G3_France_North_Europe_G6_China	0.350753	MS.gene27464	chr7.2:31568848..31570199	No information	No information
7	73425203	G2_North_America_G3_France_North_Europe	0.458061	MS.gene79976	chr7.2:73423356..73428010	No information	No information
7	73425203	G2_North_America_G4_Europe_America	0.482523	MS.gene79976	chr7.2:73423356..73428010	No information	No information
7	85976969	G2_North_America_G6_China	0.592943	MS.gene057588	chr7.2:85970165..85977550	Chorismate-utilising enzyme, C-terminal	Biosynthesis of essential metabolites for plant development and defense
7	85977067	G5_USA_G6_China	0.532809	MS.gene057588	chr7.2:85970165..85977550	Chorismate-utilising enzyme, C-terminal	Biosynthesis of essential metabolites for plant development and defense
7	85977106	G2_North_America_G6_China	0.618923	MS.gene057588	chr7.2:85970165..85977550	Chorismate-utilising enzyme, C-terminal	Biosynthesis of essential metabolites for plant development and defense
8	47725424	G2_North_America_G3_France_North_Europe	0.475417	MS.gene032296	chr8.2:47725205..47728044	Leucine-rich repeat domain superfamily	Signal transduction, cell adhesion, DNA repair, recombination, transcription, RNA processing, disease resistance, apoptosis, and the immune response
8	79007544	G4_Europe_America_G7_SouthEast_Europe	0.0754366	No information	No information	No information	No information
8	79026723	G4_Europe_America_G6_China	0.368196	No information	No information	No information	No information
8	79026723	G6_China_G7_SouthEast_Europe	0.363814	No information	No information	No information	No information
8	79339301	G3_France_North_Europe_G6_China	0.442536	MS.gene36795	chr8.2:79339751..79341212	S-locus glycoprotein domain	Self/non-self pollen recognition
8	79339301	G6_China_G7_SouthEast_Europe	0.402032	MS.gene36795	chr8.2:79339751..79341212	S-locus glycoprotein domain	Self/non-self pollen recognition
8	79339310	G3_France_North_Europe_G6_China	0.440266	MS.gene36795	chr8.2:79339751..79341212	S-locus glycoprotein domain	Self/non-self pollen recognition
8	79339310	G6_China_G7_SouthEast_Europe	0.396186	MS.gene36795	chr8.2:79339751..79341212	S-locus glycoprotein domain	Self/non-self pollen recognition
8	79339311	G3_France_North_Europe_G6_China	0.438	MS.gene36795	chr8.2:79339751..79341212	S-locus glycoprotein domain	Self/non-self pollen recognition
8	79339311	G6_China_G7_SouthEast_Europe	0.393732	MS.gene36795	chr8.2:79339751..79341212	S-locus glycoprotein domain	Self/non-self pollen recognition
